# Supplementary material for: Microclimate-Controlled Smart Growth Cabinets for High-Throughput Plant Phenotyping
Source: Sensors (Basel). 2025 Dec 10;25(24):7509. doi: 10.3390/s25247509 (PMC12737258; doi:10.3390/s25247509)
Supplement: Supplementary file 1 [file sensors-25-07509-s001.zip]

Archive with 1 entries (1 files):
- sensors-3998118-supplementary.pdf
